# Supplementary material for: Early circulating tumor DNA dynamics predict fruquintinib efficacy in refractory metastatic colorectal cancer before imaging
Source: Front Med (Lausanne). 2026 Jun 12;13:1833355. doi: 10.3389/fmed.2026.1833355 (PMC13303014; doi:10.3389/fmed.2026.1833355)
Supplement: Supplementary file 2 [file Table_2.xlsx]

## Sheet: Panel_425_Genes
Gene symbol	SNV	indel	Fusion	CNA
ABL1	Yes	Yes	Yes	Yes
ABL2	Yes	Yes	Yes	Yes
ABRAXAS1	Yes	Yes	No	Yes
ACVR1	Yes	Yes	No	Yes
ACVR2A	Yes	Yes	No	Yes
AGO2	Yes	Yes	No	Yes
AKT1	Yes	Yes	No	Yes
AKT2	Yes	Yes	No	Yes
AKT3	Yes	Yes	No	Yes
ALK	Yes	Yes	Yes	Yes
AMER1	Yes	Yes	No	Yes
ANKRD11	Yes	Yes	No	Yes
APC	Yes	Yes	No	Yes
AR	Yes	Yes	No	Yes
ARAF	Yes	Yes	No	Yes
ARFRP1	Yes	Yes	No	Yes
ARHGAP26	Yes	Yes	No	Yes
ARHGAP35	Yes	Yes	No	Yes
ARID1A	Yes	Yes	No	Yes
ARID1B	Yes	Yes	No	Yes
ARID2	Yes	Yes	No	Yes
ARID5B	Yes	Yes	No	Yes
ASXL1	Yes	Yes	No	Yes
ASXL2	Yes	Yes	No	Yes
ATF1	Yes	Yes	No	Yes
ATM	Yes	Yes	No	Yes
ATR	Yes	Yes	No	Yes
ATRX	Yes	Yes	No	Yes
AURKA	Yes	Yes	No	Yes
AURKB	Yes	Yes	No	Yes
AXIN1	Yes	Yes	No	Yes
AXIN2	Yes	Yes	No	Yes
AXL	Yes	Yes	No	Yes
B2M	Yes	Yes	No	Yes
BAP1	Yes	Yes	No	Yes
BARD1	Yes	Yes	No	Yes
BBC3	Yes	Yes	No	Yes
BCL10	Yes	Yes	No	Yes
BCL2	Yes	Yes	No	Yes
BCL2L1	Yes	Yes	No	Yes
BCL2L11	Yes	Yes	No	Yes
BCL3	Yes	Yes	No	Yes
BCL6	Yes	Yes	No	Yes
BCOR	Yes	Yes	No	Yes
BCORL1	Yes	Yes	No	Yes
BCR	Yes	Yes	Yes	Yes
BIRC3	Yes	Yes	No	Yes
BIRC6	Yes	Yes	No	Yes
BLM	Yes	Yes	No	Yes
BMPR1A	Yes	Yes	No	Yes
BRAF	Yes	Yes	Yes	Yes
BRCA1	Yes	Yes	No	Yes
BRCA2	Yes	Yes	No	Yes
BRD3	Yes	Yes	Yes	Yes
BRD4	Yes	Yes	Yes	Yes
BRIP1	Yes	Yes	No	Yes
BTG1	Yes	Yes	No	Yes
BTK	Yes	Yes	No	Yes
CALR	Yes	Yes	No	Yes
CARD11	Yes	Yes	No	Yes
CASP8	Yes	Yes	No	Yes
CBFB	Yes	Yes	No	Yes
CBL	Yes	Yes	No	Yes
CCDC6	Yes	Yes	Yes	Yes
CCND1	Yes	Yes	No	Yes
CCND2	Yes	Yes	No	Yes
CCND3	Yes	Yes	No	Yes
CCNE1	Yes	Yes	No	Yes
CD19	Yes	Yes	No	Yes
CD22	Yes	Yes	No	Yes
CD274	Yes	Yes	No	Yes
CD276	Yes	Yes	No	Yes
CD74	Yes	Yes	No	Yes
CD79A	Yes	Yes	No	Yes
CD79B	Yes	Yes	No	Yes
CDC73	Yes	Yes	No	Yes
CDH1	Yes	Yes	No	Yes
CDH11	Yes	Yes	No	Yes
CDK12	Yes	Yes	No	Yes
CDK4	Yes	Yes	No	Yes
CDK6	Yes	Yes	No	Yes
CDK8	Yes	Yes	No	Yes
CDKN1A	Yes	Yes	No	Yes
CDKN1B	Yes	Yes	No	Yes
CDKN2A	Yes	Yes	No	Yes
CDKN2B	Yes	Yes	No	Yes
CDKN2C	Yes	Yes	No	Yes
CEBPA	Yes	Yes	No	Yes
CENPA	Yes	Yes	No	Yes
CEP57	Yes	Yes	No	Yes
CHEK1	Yes	Yes	No	Yes
CHEK2	Yes	Yes	No	Yes
CIC	Yes	Yes	No	Yes
CREB1	Yes	Yes	Yes	Yes
CREBBP	Yes	Yes	No	Yes
CRKL	Yes	Yes	No	Yes
CRLF2	Yes	Yes	No	Yes
CSDE1	Yes	Yes	No	Yes
CSF1R	Yes	Yes	No	Yes
CSF3R	Yes	Yes	No	Yes
CTCF	Yes	Yes	No	Yes
CTNNA1	Yes	Yes	No	Yes
CTNNB1	Yes	Yes	No	Yes
CUL3	Yes	Yes	No	Yes
CUL4A	Yes	Yes	No	Yes
CXCR4	Yes	Yes	No	Yes
CYLD	Yes	Yes	No	Yes
CYSLTR2	Yes	Yes	No	Yes
DAXX	Yes	Yes	No	Yes
DDR2	Yes	Yes	No	Yes
DICER1	Yes	Yes	No	Yes
DIS3	Yes	Yes	No	Yes
DKC1	Yes	Yes	No	Yes
DNMT3A	Yes	Yes	No	Yes
DOT1L	Yes	Yes	No	Yes
E2F3	Yes	Yes	No	Yes
EED	Yes	Yes	No	Yes
EGFR	Yes	Yes	Yes	Yes
EIF1AX	Yes	Yes	No	Yes
EIF4A2	Yes	Yes	No	Yes
EIF4E	Yes	Yes	No	Yes
ELANE	Yes	Yes	No	Yes
ELF3	Yes	Yes	No	Yes
EML4	Yes	Yes	Yes	Yes
EP300	Yes	Yes	No	Yes
EPAS1	Yes	Yes	No	Yes
EPHA3	Yes	Yes	No	Yes
EPHA5	Yes	Yes	No	Yes
EPHA7	Yes	Yes	No	Yes
EPHB1	Yes	Yes	No	Yes
EPHB4	Yes	Yes	No	Yes
ERBB2	Yes	Yes	Yes	Yes
ERBB3	Yes	Yes	No	Yes
ERBB4	Yes	Yes	No	Yes
ERCC2	Yes	Yes	No	Yes
ERCC3	Yes	Yes	No	Yes
ERCC4	Yes	Yes	No	Yes
ERCC5	Yes	Yes	No	Yes
ERG	Yes	Yes	Yes	Yes
ERRFI1	Yes	Yes	No	Yes
ESR1	Yes	Yes	Yes	Yes
ETV1	Yes	Yes	Yes	Yes
ETV4	Yes	Yes	Yes	Yes
ETV5	Yes	Yes	Yes	Yes
ETV6	Yes	Yes	Yes	Yes
EZH2	Yes	Yes	No	Yes
FANCA	Yes	Yes	No	Yes
FANCC	Yes	Yes	No	Yes
FANCD2	Yes	Yes	No	Yes
FANCE	Yes	Yes	No	Yes
FANCF	Yes	Yes	No	Yes
FANCG	Yes	Yes	No	Yes
FANCI	Yes	Yes	No	Yes
FANCL	Yes	Yes	No	Yes
FANCM	Yes	Yes	No	Yes
FAS	Yes	Yes	No	Yes
FAT1	Yes	Yes	No	Yes
FAT3	Yes	Yes	No	Yes
FBXW7	Yes	Yes	No	Yes
FGF10	Yes	Yes	No	Yes
FGF19	Yes	Yes	No	Yes
FGF3	Yes	Yes	No	Yes
FGF4	Yes	Yes	No	Yes
FGF6	Yes	Yes	No	Yes
FGFR1	Yes	Yes	Yes	Yes
FGFR2	Yes	Yes	Yes	Yes
FGFR3	Yes	Yes	Yes	Yes
FGFR4	Yes	Yes	No	Yes
FH	Yes	Yes	No	Yes
FLCN	Yes	Yes	No	Yes
FLT1	Yes	Yes	No	Yes
FLT3	Yes	Yes	Yes	Yes
FLT4	Yes	Yes	No	Yes
FOXA1	Yes	Yes	No	Yes
FOXL2	Yes	Yes	No	Yes
FUBP1	Yes	Yes	No	Yes
GATA1	Yes	Yes	No	Yes
GATA2	Yes	Yes	No	Yes
GATA3	Yes	Yes	No	Yes
GLI1	Yes	Yes	Yes	Yes
GNA11	Yes	Yes	No	Yes
GNA13	Yes	Yes	No	Yes
GNAQ	Yes	Yes	No	Yes
GNAS	Yes	Yes	No	Yes
GREM1	Yes	Yes	No	Yes
GRIN2A	Yes	Yes	No	Yes
GRM3	Yes	Yes	No	Yes
H3F3A	Yes	Yes	No	Yes
H3F3B	Yes	Yes	No	Yes
HGF	Yes	Yes	No	Yes
HNF1A	Yes	Yes	No	Yes
HOXB13	Yes	Yes	No	Yes
HRAS	Yes	Yes	No	Yes
ID3	Yes	Yes	No	Yes
IDH1	Yes	Yes	No	Yes
IDH2	Yes	Yes	No	Yes
IGF1	Yes	Yes	No	Yes
IGF1R	Yes	Yes	No	Yes
IKBKE	Yes	Yes	No	Yes
IKZF1	Yes	Yes	No	Yes
IKZF2	Yes	Yes	No	Yes
IKZF3	Yes	Yes	No	Yes
IL7R	Yes	Yes	No	Yes
INHBA	Yes	Yes	No	Yes
INPP4B	Yes	Yes	No	Yes
INSR	Yes	Yes	No	Yes
IRF2	Yes	Yes	No	Yes
IRF4	Yes	Yes	No	Yes
IRS2	Yes	Yes	No	Yes
JAK1	Yes	Yes	No	Yes
JAK2	Yes	Yes	Yes	Yes
JAK3	Yes	Yes	No	Yes
JUN	Yes	Yes	No	Yes
KAT6A	Yes	Yes	No	Yes
KDM5A	Yes	Yes	No	Yes
KDM5C	Yes	Yes	No	Yes
KDM6A	Yes	Yes	No	Yes
KDR	Yes	Yes	No	Yes
KEAP1	Yes	Yes	No	Yes
KIF5B	Yes	Yes	Yes	Yes
KIT	Yes	Yes	No	Yes
KLF4	Yes	Yes	No	Yes
KLF5	Yes	Yes	No	Yes
KMT2A	Yes	Yes	Yes	Yes
KNSTRN	Yes	Yes	No	Yes
KRAS	Yes	Yes	No	Yes
LATS1	Yes	Yes	No	Yes
LATS2	Yes	Yes	No	Yes
LMO1	Yes	Yes	No	Yes
LRP1B	Yes	Yes	No	Yes
LYN	Yes	Yes	No	Yes
MALT1	Yes	Yes	Yes	Yes
MAP2K1	Yes	Yes	No	Yes
MAP2K2	Yes	Yes	No	Yes
MAP2K4	Yes	Yes	No	Yes
MAP3K1	Yes	Yes	No	Yes
MAP3K13	Yes	Yes	No	Yes
MAPK1	Yes	Yes	No	Yes
MAPK3	Yes	Yes	No	Yes
MAX	Yes	Yes	No	Yes
MCL1	Yes	Yes	No	Yes
MDC1	Yes	Yes	No	Yes
MDM2	Yes	Yes	No	Yes
MDM4	Yes	Yes	No	Yes
MED12	Yes	Yes	No	Yes
MEF2B	Yes	Yes	No	Yes
MEN1	Yes	Yes	No	Yes
MET	Yes	Yes	Yes	Yes
MITF	Yes	Yes	No	Yes
MLH1	Yes	Yes	No	Yes
MPL	Yes	Yes	No	Yes
MRE11	Yes	Yes	No	Yes
MSH2	Yes	Yes	No	Yes
MSH3	Yes	Yes	No	Yes
MSH6	Yes	Yes	No	Yes
MST1R	Yes	Yes	No	Yes
MTAP	Yes	Yes	No	Yes
MTOR	Yes	Yes	No	Yes
MUTYH	Yes	Yes	No	Yes
MYB	Yes	Yes	Yes	Yes
MYC	Yes	Yes	No	Yes
MYCL	Yes	Yes	No	Yes
MYCN	Yes	Yes	No	Yes
MYD88	Yes	Yes	No	Yes
NAB2	Yes	Yes	Yes	Yes
NCOA3	Yes	Yes	No	Yes
NCOR1	Yes	Yes	No	Yes
NCOR2	Yes	Yes	No	Yes
NF1	Yes	Yes	No	Yes
NF2	Yes	Yes	No	Yes
NFE2L2	Yes	Yes	No	Yes
NFKBIA	Yes	Yes	No	Yes
NKX2-1	Yes	Yes	No	Yes
NOTCH1	Yes	Yes	No	Yes
NOTCH2	Yes	Yes	No	Yes
NOTCH3	Yes	Yes	No	Yes
NPM1	Yes	Yes	No	Yes
NRAS	Yes	Yes	No	Yes
NRG1	Yes	Yes	Yes	Yes
NSD1	Yes	Yes	No	Yes
NSD2	Yes	Yes	No	Yes
NTHL1	Yes	Yes	No	Yes
NTRK1	Yes	Yes	Yes	Yes
NTRK2	Yes	Yes	Yes	Yes
NTRK3	Yes	Yes	Yes	Yes
NUP93	Yes	Yes	No	Yes
NUP98	Yes	Yes	No	Yes
PALB2	Yes	Yes	No	Yes
PARK2	Yes	Yes	No	Yes
PAX3	Yes	Yes	Yes	Yes
PAX5	Yes	Yes	No	Yes
PAX7	Yes	Yes	Yes	Yes
PBRM1	Yes	Yes	No	Yes
PDCD1LG2	Yes	Yes	No	Yes
PDGFRA	Yes	Yes	Yes	Yes
PDGFRB	Yes	Yes	Yes	Yes
PDPK1	Yes	Yes	No	Yes
PHF6	Yes	Yes	No	Yes
PHOX2B	Yes	Yes	No	Yes
PIK3C2B	Yes	Yes	No	Yes
PIK3C3	Yes	Yes	No	Yes
PIK3CA	Yes	Yes	No	Yes
PIK3CB	Yes	Yes	No	Yes
PIK3CD	Yes	Yes	No	Yes
PIK3CG	Yes	Yes	No	Yes
PIK3R1	Yes	Yes	No	Yes
PIK3R2	Yes	Yes	No	Yes
PIM1	Yes	Yes	No	Yes
PLCG2	Yes	Yes	No	Yes
PLK2	Yes	Yes	No	Yes
PMAIP1	Yes	Yes	No	Yes
PMS1	Yes	Yes	No	Yes
PMS2	Yes	Yes	No	Yes
POLD1	Yes	Yes	No	Yes
POLE	Yes	Yes	No	Yes
PPM1D	Yes	Yes	No	Yes
PPP2R1A	Yes	Yes	No	Yes
PPP6C	Yes	Yes	No	Yes
PRDM1	Yes	Yes	No	Yes
PRDM14	Yes	Yes	No	Yes
PREX2	Yes	Yes	No	Yes
PRF1	Yes	Yes	No	Yes
PRKACA	Yes	Yes	Yes	Yes
PRKAR1A	Yes	Yes	Yes	Yes
PRKCI	Yes	Yes	No	Yes
PTCH1	Yes	Yes	No	Yes
PTEN	Yes	Yes	No	Yes
PTPN11	Yes	Yes	No	Yes
PTPRD	Yes	Yes	No	Yes
PTPRS	Yes	Yes	No	Yes
PTPRT	Yes	Yes	No	Yes
QKI	Yes	Yes	Yes	Yes
RAC1	Yes	Yes	No	Yes
RAD21	Yes	Yes	No	Yes
RAD50	Yes	Yes	No	Yes
RAD51	Yes	Yes	No	Yes
RAD51B	Yes	Yes	No	Yes
RAD51C	Yes	Yes	No	Yes
RAD51D	Yes	Yes	No	Yes
RAD52	Yes	Yes	No	Yes
RAD54L	Yes	Yes	No	Yes
RAF1	Yes	Yes	Yes	Yes
RANBP2	Yes	Yes	No	Yes
RB1	Yes	Yes	No	Yes
RBM10	Yes	Yes	No	Yes
RECQL4	Yes	Yes	No	Yes
REL	Yes	Yes	No	Yes
RET	Yes	Yes	Yes	Yes
RHEB	Yes	Yes	No	Yes
RICTOR	Yes	Yes	No	Yes
RIT1	Yes	Yes	No	Yes
RNF43	Yes	Yes	No	Yes
ROS1	Yes	Yes	Yes	Yes
RPTOR	Yes	Yes	No	Yes
RSPO2	Yes	Yes	Yes	Yes
RSPO3	Yes	Yes	Yes	Yes
RUNX1	Yes	Yes	Yes	Yes
RUNX1T1	Yes	Yes	Yes	Yes
SDHA	Yes	Yes	No	Yes
SDHAF2	Yes	Yes	No	Yes
SDHB	Yes	Yes	No	Yes
SDHC	Yes	Yes	No	Yes
SDHD	Yes	Yes	No	Yes
SETD2	Yes	Yes	No	Yes
SF3B1	Yes	Yes	No	Yes
SGK1	Yes	Yes	No	Yes
SMAD2	Yes	Yes	No	Yes
SMAD3	Yes	Yes	No	Yes
SMAD4	Yes	Yes	No	Yes
SMARCA4	Yes	Yes	No	Yes
SMARCB1	Yes	Yes	No	Yes
SMARCD1	Yes	Yes	No	Yes
SMO	Yes	Yes	No	Yes
SOCS1	Yes	Yes	No	Yes
SOX2	Yes	Yes	No	Yes
SOX9	Yes	Yes	No	Yes
SPEN	Yes	Yes	No	Yes
SPOP	Yes	Yes	No	Yes
SRC	Yes	Yes	No	Yes
SRSF2	Yes	Yes	No	Yes
STAG2	Yes	Yes	No	Yes
STAT3	Yes	Yes	No	Yes
STAT4	Yes	Yes	No	Yes
STAT5A	Yes	Yes	No	Yes
STAT5B	Yes	Yes	No	Yes
STAT6	Yes	Yes	Yes	Yes
STK11	Yes	Yes	No	Yes
SUFU	Yes	Yes	No	Yes
SUZ12	Yes	Yes	No	Yes
SYK	Yes	Yes	No	Yes
TAF1	Yes	Yes	No	Yes
TBX3	Yes	Yes	No	Yes
TBX5	Yes	Yes	No	Yes
TCF3	Yes	Yes	Yes	Yes
TCF7L2	Yes	Yes	No	Yes
TEK	Yes	Yes	No	Yes
TENT5C	Yes	Yes	No	Yes
TERT	Yes	Yes	No	Yes
TET2	Yes	Yes	No	Yes
TFE3	Yes	Yes	Yes	Yes
TFEB	Yes	Yes	Yes	Yes
TGFBR1	Yes	Yes	No	Yes
TGFBR2	Yes	Yes	No	Yes
TMEM127	Yes	Yes	No	Yes
TMPRSS2	Yes	Yes	Yes	Yes
TNFAIP3	Yes	Yes	No	Yes
TNFRSF14	Yes	Yes	No	Yes
TOP1	Yes	Yes	No	Yes
TOP2A	Yes	Yes	No	Yes
TP53	Yes	Yes	No	Yes
TSC1	Yes	Yes	No	Yes
TSC2	Yes	Yes	No	Yes
TSHR	Yes	Yes	No	Yes
U2AF1	Yes	Yes	No	Yes
VEGFA	Yes	Yes	No	Yes
VHL	Yes	Yes	No	Yes
WT1	Yes	Yes	No	Yes
XPO1	Yes	Yes	No	Yes
XRCC2	Yes	Yes	No	Yes
YAP1	Yes	Yes	Yes	Yes
YES1	Yes	Yes	No	Yes
ZBTB16	Yes	Yes	No	Yes
ZFHX3	Yes	Yes	No	Yes
ZNF217	Yes	Yes	No	Yes
ZNF703	Yes	Yes	No	Yes
Yes indicates that the gene is covered by this panel and can be used to detect the corresponding type of alteration; No indicates that the gene is not covered by this panel or is not intended for detection of that alteration type.
